# Supplementary material for: A Systematic Review and Meta-Analysis on the Impact of Statin Treatment in HIV Patients on Antiretroviral Therapy
Source: Int J Environ Res Public Health. 2023 Apr 27;20(9):5668. doi: 10.3390/ijerph20095668 (PMC10177940; doi:10.3390/ijerph20095668)
Supplement: Supplementary file 1 [file ijerph-20-05668-s001.zip]

Archive with 1 entries (1 files):
- ijerph-2305691-supplementary.pdf
